# Supplementary material for: Versatile High-Performance Liquid Chromatography and Ultraviolet Detection-Based Method for the Determination of Thioproline in Pharmaceutical and Cosmetic Products
Source: Molecules. 2025 Jul 28;30(15):3152. doi: 10.3390/molecules30153152 (PMC12348203; doi:10.3390/molecules30153152)
Supplement: Supplementary file 1 [file molecules-30-03152-s001.zip]

Archive with 1 entries (1 files):
- molecules-3736336-supplementary.pdf
